# Supplementary material for: Patient, family and provider views of measurement-based care in an early-psychosis intervention programme
Source: BJPsych Open. 2021 Sep 17;7(5):e171. doi: 10.1192/bjo.2021.1005 (PMC8485347; doi:10.1192/bjo.2021.1005)
Supplement: Supplementary file 1 [file bjosup.zip]

Archive with 3 entries (3 files):
- S205647242101005Xsup001.docx
- S205647242101005Xsup002.docx
- S205647242101005Xsup003.docx
